# Supplementary material for: Combination of gallium citrate and levofloxacin induces a distinct metabolome profile and enhances growth inhibition of multidrug-resistant Mycobacterium tuberculosis compared to linezolid
Source: Front Microbiol. 2024 Nov 29;15:1474071. doi: 10.3389/fmicb.2024.1474071 (PMC11654424; doi:10.3389/fmicb.2024.1474071)
Supplement: SUPPLEMENTARY TABLE 1 — Peak areas for all metabolites used in this study measured for all experimental conditions. [file Table_1.xlsx]

## Sheet: GC-MS
Name original file, MetaboLights database	Experimental conditions/Metabolites (Peak areas)	Glutamic acid	Myristic acid	Hexadecanoic acid	Butiric acid	Aconitic acid	Adipic acid	Lauric acid	Fructose-6-phosphate	Galactose	UPSC_10026	Glycine	Glycolic acid	Adenosine	Succinic acid	Glucose	Mannose	UPSC_20165	Pentadecanoic acid	Phosphate fragment	Ribose methoxyamine	Butanedioic acid	Myo-Inositol-1-phosphate	Lactic acid	Fumaric acid	Malic acid	Glutaric acid	Citric acid	Elaidic acid	Hexadecenoic acid	Heptadecanoic acid	Asparagine	Serine	Proline	Tyrosine	Pyroglutamic acid	Xylitol	Sucrose	UPSC_10004	Myo-inositol	Glucopyranose	Myo-Inositol-2-phosphate	UPSC_20182	Monohexadecanoylglycerol	Alanine	Glycerol	UPSC_10164	EITTMS_184003	Glucose-6-phosphate
G1_2_centroid.cdf	MGIT medium w/o citrate	43812442	123350488	236400558	19686895	5811623	12118107	9498660	4313955	216644055	1233728	72434874	11784069	334438	450046120	166260139	544957059	528075	2758429	149884221	1099435	2492406	5318060	41868274	6976353	8213042	6109941	18949709	10354420	588006	780499	2776894	13760493	11771103	534062	909075773	199725	3955598	1367488926	866108	466850	3751744	257666	1218998	45349399	181534161	6313134	3450732	1895897
G1_3_centroid.cdf	MGIT medium w/o citrate	42291507	121184598	233325683	19194817	5439364	12064223	9823562	4158703	210370971	1246552	72989941	12849770	292187	446953760	161881793	530663385	521104	3190253	150352273	1108005	2235381	5363750	41297218	7069811	8010553	6327020	18328163	10604109	257627	868131	3049328	13468614	10601875	890108	885427478	269325	3866197	1312074833	847551	413583	3624702	272506	1103215	44474762	181581298	6052309	3212566	2538632
G1_centroid.cdf	MGIT medium w/o citrate	44004861	129110822	246355865	20829456	6284520	12586699	10279641	4036864	222672527	1136491	84778646	12791848	292819	484187003	170965338	563073465	494056	3313695	156382724	1229234	2551754	5362499	45777188	8426432	8746923	6030948	21793447	11087038	527710	917139	2370887	13994707	12528107	452319	945255582	224949	3779230	1408658916	750691	518904	3690144	279686	1152600	48151360	186277278	6611802	3408501	1940836
G2_2_centroid.cdf	cit250	58938701	149242850	271474106	28182408	6363008	16153397	11448081	9564946	296790874	2001799	61960909	14551477	717250	430146773	226022912	832611234	780340	3226887	164061835	2475294	2426459	9885943	48829576	591750	2998895	8112935	117684031	14868777	349836	928848	16380317	22427065	16493992	2162803	1559848654	488054	17780218	1281414502	1881930	672627	7658619	299776	1920785	64397316	263133394	8886378	8229431	4819721
G2_3_centroid.cdf	cit250	58267091	149485528	271394527	28035023	6847182	14672344	11675189	10358162	294639262	1872110	57312024	14226661	653806	432029341	224554681	828165784	906448	3477220	164629483	2491134	2394351	9830963	48560538	695414	2927940	8194960	119035005	14856345	193056	1004901	16502933	21761675	15460368	2763834	1542573211	410734	17907045	1268803369	1915354	687934	7736925	295765	1787427	62955332	264332781	8856054	8148944	4558924
G2_centroid.cdf	cit250	60423293	153803848	277714691	28840862	6783756	17644614	11370310	8667825	303758209	2014191	68216488	13398932	735103	462873418	232265941	854696026	844788	3204900	126704427	2955769	2489131	9820870	52023133	537055	3222138	8009226	119125775	15344851	197096	911453	14761627	22305356	17466185	2075334	1613066864	482432	18137069	1317698176	1733681	828399	7544626	273056	1817430	67512982	268404508	9067318	8610696	4710632
G3_2_centroid.cdf	cit 500	57082488	159962153	274807207	28826615	12794890	17495293	13823007	5457736	740047279	2883039	67298021	16063818	602064	438304634	509518181	1923530271	402884	6018976	116495538	687072	2253739	6028069	56813771	1127494	2446235	7055815	489290189	12079983	360121	1596192	55210401	13260606	14653888	3152344	1286139901	457001	4584714	1303708092	2026027	530060	3771588	291903	1673456	150186192	357633770	18717964	7670956	3647894
G3_3_centroid.cdf	cit 500	55308238	155385832	267385227	28273039	12860718	16351550	13479804	5451503	730227729	2772728	69684655	16634136	569521	423019417	501903555	1873102066	414966	6050765	118739979	559105	2022497	5998962	54215531	1378665	2539693	6624185	475364642	12537966	127723	1537492	58907388	15056542	13392731	3249190	1234146920	412562	4329524	1262275794	2609558	532438	3734236	311960	1613797	145501715	359124810	18089818	7403510	3535898
G3_centroid.cdf	cit 500	57563706	162565027	279274607	30002702	12819653	18082828	13721349	7008773	752168452	2873093	81163921	14644981	588022	459044322	518541984	1938935766	335837	5525217	118509605	673624	2665569	5915644	59082353	645600	2526080	7076740	496177178	11761903	140581	1419474	54556742	12352765	15502856	3052923	1321174244	570187	4583238	1362746030	2497021	602845	3706878	284931	1628777	152811387	349285621	19318135	8070948	3546962
G4_2_centroid.cdf	Lfx cit 250	34862554	142441712	267136690	3606332	7598849	12005139	10853562	2264386	118696004	781371	57759582	15169880	179963	503296230	115231492	330184254	323678	2119181	106514984	757837	3619651	1389644	56743620	998717	914180	4812566	23560332	9549698	430449	699420	183933	5584104	1228392	302210	191608960	70189	4457161	1376896422	573573	52584	621369	281264	1059870	25240926	120230219	3019599	411764	270852
G4_3_centroid.cdf	Lfx cit 250	35258262	138607867	259565371	3205402	7108897	11369507	10323198	1475550	115549066	632725	56007837	14372596	208353	477153494	113003313	321715605	328808	1804277	102297039	750155	3278171	1344225	53230734	539622	710641	4586022	21880676	8916570	373569	620108	400009	5516959	1099865	333126	186424053	119683	4372229	1338851290	417073	0	709831	262753	1116348	24211020	116135277	3047552	429463	237621
G4_centroid.cdf	Lfx cit 250	35139089	149252125	278999660	3724471	7934483	11376776	11341269	3009523	124106756	762050	70035296	15280737	248834	511037289	118935714	343841251	352811	2634549	112345862	899961	3413570	1525476	59862382	1692139	783606	5055612	27694751	9919657	158703	764192	369401	5720830	1366808	307072	206217644	78703	4600332	1424488799	578772	159577	786507	309239	1074054	25424188	127764514	3362230	504201	244305
G5_2_centroid.cdf	Lzd cit 250	47713554	152565053	281046102	18428243	6204975	11505315	11422003	3788351	218698245	1370471	66823575	13970017	313186	493943455	189007420	746988798	528094	3591873	176400789	2789307	2070603	5524096	45592531	394936	2289301	5746286	71161217	10676269	377910	1054030	3491774	13492830	14053944	857804	811242782	270801	4204798	1497237950	1509248	273344	3757427	296104	1334783	57364819	225335037	5266050	4893430	2788558
G5_3_centroid.cdf	Lzd cit 250	48033476	147260460	272308370	17377210	6190306	11670230	11094060	4178627	214892309	1281465	67914808	15056671	342625	485403575	185061356	726943472	418440	3137877	173371240	2758075	1952208	5541693	42002539	0	2281486	5779422	69773315	10108216	347009	1000554	4681295	13550867	12846225	832969	790645110	312544	4112643	1443267378	1235354	333234	3782839	322308	1335192	55336479	222868498	5037605	4828767	2905556
G5_centroid.cdf	Lzd cit 250	48378386	152566274	277267527	18565740	7114384	12197862	9838890	2894950	223698919	1263847	74411548	13653894	433576	508271701	192350340	755434711	463293	2466734	177953522	2340677	2157796	5288252	49135158	0	2251705	5887276	71194303	9926937	256179	872565	3295196	13437539	14734265	786098	828077252	295079	4236244	1573372268	1164011	265552	3739611	301913	1361189	57006068	222020150	5375230	5133406	2760885
G6_2_centroid.cdf	Ga 250	50630434	148143715	266156937	11764210	13311381	13536016	11503492	4864968	892650680	1390307	66249219	14015420	253437	472291756	645706701	2372341108	294654	3553056	137691156	1036817	1679166	3090364	46443807	1158644	1226371	4312661	258661579	11931671	69085	1373299	66136314	9452492	4660725	1795851	770265239	594857	3956216	1042047700	409958	220781	1553603	325020	1171600	183393966	316869849	14324111	4449778	1629489
G6_3_centroid.cdf	Ga 250	49655295	144442406	258566274	11876514	13479980	13197713	10935930	4557604	874224577	1242321	61497339	14214218	277380	443072794	631822858	2324375951	184712	3249368	130338475	1129296	1694638	3012029	44285686	1194601	964585	4581994	251606535	11492092	130834	1322923	69061556	10145278	4338848	1728649	756083437	521498	4018063	1025718139	254534	289516	1413256	339543	1029944	178228965	318615019	14070339	4129819	1406760
G6_centroid.cdf	Ga 250	50297619	153485456	275035553	12664748	12486696	13236546	12690600	5962316	888995597	1323830	65611780	14103163	199670	488723612	647610844	2358633809	143173	4109567	122655871	1145953	1841871	3324303	48492270	737203	1282990	4757912	261804440	12201741	219597	1633996	62259502	8489312	4876861	1751244	784817399	615291	4148065	1073113178	450127	379339	1521402	303743	1100203	186741528	311657472	14560002	4603526	1515088
G7_2_centroid.cdf	Ga Lzd 250	47187333	151594501	274149124	18466669	9461945	12631498	12717072	4389836	314898119	1677292	70474609	13374412	376678	489904456	253076440	1019996258	2292536	2267058	166245954	2167647	1630465	4568068	46130690	3981665	5257561	5611996	88561922	10510833	250615	915285	6883196	11250327	9074754	894245	671092001	288464	5630661	1198316246	913860	171502	2942770	293462	1326286	71740140	225587046	6500668	3938314	1740547
G7_3_centroid.cdf	Ga Lzd 250	47063704	148424748	269783717	18147432	8926121	11672990	12789382	3682157	311550900	1640845	63994144	13930799	376003	478601316	250695166	1011412105	2277844	2172912	167222713	1890675	1605842	4673790	44718636	3749788	4865260	5367869	86137671	10572653	237673	925757	7755293	11288299	8711498	887122	652447205	249177	5612773	1171830548	743806	203924	3221023	287084	1306583	69389779	224361917	6369044	3877937	1801143
G7_centroid.cdf	Ga Lzd 250	46955365	158024751	289944227	20163723	9487980	12842269	13542107	4736918	331781375	1855221	69626430	12788656	369978	509415410	264850335	1054599668	2478965	3449326	170652223	2087730	1784348	5039207	51940934	1005849	5268973	5593629	92792063	11364613	235124	1095520	4427422	10988265	10175478	910426	691535530	351306	6049325	1260568925	981833	171889	3304540	290148	1459691	75609141	229975486	6784173	4266404	2122995
G8_2_centroid.cdf	Ga Lfx 250	30389126	136454933	261841996	3921192	8447632	8916053	10715751	2248000	138371753	638625	69524743	12812397	367057	545851831	128778468	419674803	203053	1821325	114058452	680664	3516638	1180283	59483380	687120	801820	4331490	25792447	11188188	183392	664120	287009	5787970	1374742	239503	180840064	148564	4777367	1417263622	669834	51645	536178	265209	1023649	34810276	116753055	3498726	377608	145159
G8_3_centroid.cdf	Ga Lfx 250	29791746	133245581	254429514	3900500	8254570	8588908	10589032	1819905	133279264	593796	64009043	13114817	222779	526646886	124636244	407250060	140352	2056573	111422197	636794	3463821	1180840	55558853	0	622188	4060045	24485264	11453017	268574	680022	135907	5735115	1267349	284157	173520631	105324	4834262	1353405709	528624	15977	552758	282422	895640	34272322	113397885	3240049	286367	176098
G8_centroid.cdf	Ga Lfx 250	29630359	140074465	267361270	4051552	8742119	8989261	10924514	3054554	142200777	627421	73161564	13291568	227953	551671266	131010749	425777148	206585	1649063	115022965	668451	3542967	1234370	56776528	852899	858689	4504014	27881622	10848540	304537	698208	273103	5750919	1409651	251809	192902692	139619	4845168	1450057589	637334	86448	501571	308190	1058535	35239795	121424890	3592972	408473	216131
G9_2_centroid.cdf	Ga_500	51186805	154451467	272927914	36439726	19898151	15020298	11790257	11671520	859290135	1823439	75383975	16225259	425867	490815400	590577431	2204064022	289577	5623452	123658366	1964929	2339312	5550592	104852665	1826177	2049708	5942283	513975101	11250900	150961	1969570	57733669	9307258	8626051	2861288	1121138492	637101	4049466	1012929320	959695	407190	2925857	298585	1556683	181616764	341730718	19093288	6350611	1981115
G9_3_centroid.cdf	Ga_500	34179684	182237792	347662697	34225142	18648240	29463811	25931125	14504183	809166205	1978519	70008458	21678130	144171	531601093	576004242	2146611184	1364201	30456701	118782010	1733438	2014531	8582968	110269306	2106619	2695101	37419653	507034918	18335665	1476912	8071674	10656363	8429056	2068913	4656878	1044901264	843460	3873924	919838302	2734277	603332	3692173	365363	2042880	167985589	365127579	18159168	6093759	2789993
G9_centroid.cdf	Ga_500	50905648	155600895	273673928	36672026	19498621	14912287	11347300	10070594	864006812	1893602	72872604	15430808	238602	506443917	598174132	2186032761	294264	5146391	124653566	2027590	2095111	5411148	107507894	681774	2249151	5642490	507987877	10868279	395260	1826878	55948599	8815836	8791127	2888074	1133593938	663850	3776873	1035013669	621190	438140	2844393	279063	1491204	183859436	342867232	18848165	6636065	1807159
G10_2_centroid.cdf	cit_500_Lfx	52878643	163727469	282898415	12405236	55496081	48471187	12913134	859827	1555235475	2712128	100408008	18745125	293789	551698734	1227718516	4110273637	2877918	6410234	359608926	1605863	3285960	3090517	440546334	5787070	1575261	4419669	1051675569	11514677	202035	2529929	135198918	10252201	12984471	5903715	1160820151	3009429	4035932	940361611	518030	485170	854344	306122	1329126	388402254	363381235	17711463	5377933	101147
G10_3_centroid.cdf	cit_500_Lfx	52530720	159922346	272230656	11579153	55917164	38246940	11463425	901445	1538486585	2587598	89122679	18144236	270891	536184011	1211401240	4046311432	2717317	5118159	359321000	1484145	3280832	2839762	422094174	6392423	1677813	4852382	1029241971	10454243	105296	2154946	140657706	10801094	12719287	5982802	1155420809	2336772	4093463	915425557	439095	497622	759437	301846	1149503	380960117	464396723	17951948	5452814	162110
G10_centroid.cdf	cit_500_Lfx	53732411	174972444	296687174	13927979	55223629	62050120	13032608	1687537	1584293163	2694951	104991919	18651102	222594	565671104	1248893665	4126389475	2986315	6532261	371476416	1695154	3370215	3099353	462640167	4451577	1376862	5290106	1091467638	10795566	179021	2546278	131089157	8734160	14031546	6047645	1207661067	2842849	4348259	1020171576	529900	530385	738913	302717	1255285	393808017	444635926	18758540	6584787	273623
G11_2_centroid.cdf	cit_500_Lzd	38893649	158536617	283706600	8708276	18672274	22719091	11179249	3730435	424103274	1192704	73594752	12328238	148175	552998425	325639271	1333375025	242452	3833562	170274908	755179	3012804	3138274	55987012	2711640	850776	3965564	194089806	11007100	234933	1583991	4372995	9185260	2037408	472547	370540207	441053	3779838	1124232435	642623	71225	1516865	257531	1062360	108022884	229214663	9968686	1133940	335832
G11_3_centroid.cdf	cit_500_Lzd	39149945	150728148	270164357	7939313	17272137	19408286	9978291	4032921	409467542	1061176	74045813	13585679	143948	522982299	314905521	1287579382	249845	3055008	168583831	742114	2893400	2723053	50935273	2623554	851446	3969983	183759437	9855636	332538	1418807	5766388	9161934	2028019	472406	355245177	409323	3761843	1065538182	747727	102680	1318785	234223	1154270	101001920	230109355	9618984	1349217	299632
G11_centroid.cdf	cit_500_Lzd	39390362	162690416	293831614	9637758	20072106	26690671	11439473	3397720	441402516	1171319	71147092	13204378	124663	572584599	338060268	1386487127	261133	4024517	168786079	833180	2979007	3055660	57829988	5450134	917675	4078725	209300402	11176570	141201	1616353	4087803	9360088	2259115	523500	389157929	614178	3792875	1146169511	727220	163702	1435955	243765	1048001	112447263	237122508	10406751	1249135	325075
G12_2_centroid.cdf	Ga_500_Lfx	43483706	154662638	263189113	12718468	23751205	18865087	11518938	4755360	819223026	1380242	64407841	14966783	121857	532098561	641027980	2471867121	455327	3909107	125929855	935393	2091947	3480546	58044768	3905998	1142415	4482988	484286940	10437685	176123	1736151	39744514	8909798	3100027	1845539	582348203	821430	3621708	889042595	857486	210976	1503737	260686	1107090	203793999	322457972	12322671	2255008	224709
G12_3_centroid.cdf	Ga_500_Lfx	42865966	149232440	254183006	11765991	23579542	17327361	10655748	3909017	808199347	1225755	65529626	14868670	253712	508261013	630932332	2429699799	409644	3393643	130893560	863462	2058252	3132660	57318394	3125142	1124430	4278055	470764689	9776875	139970	1605672	41565276	9129839	3122307	1872490	572888096	772195	3596786	864490687	634417	233525	1273459	254794	1156885	197920756	322594811	12285834	2211793	267604
G12_centroid.cdf	Ga_500_Lfx	44617691	157438538	268240986	13021787	24495045	20651362	10737593	4913493	842888782	1269580	71753762	15211949	163645	550980349	658149688	2469345645	484441	2890821	119417436	944029	2486815	3202157	61099920	3209837	1043737	4284362	497410434	9925661	75874	1677464	39834369	8171634	3450920	1972603	602866046	825991	3708980	937731070	567570	251228	1523340	241420	1213513	208849302	316793320	12983815	2558022	267797
G13_2_centroid.cdf	Ga_500_Lzd	41166145	151112188	273839637	26788757	16925197	17858401	10976655	11379965	596193190	1874197	81521612	13089991	280823	546476583	425591471	1650257628	252596	3440825	122782854	1031686	2134720	5254813	55493271	2209759	1793330	4940503	304989808	11547001	442529	1675796	10657575	9400871	5324542	1303767	656821814	518425	3741673	1081777012	945872	120968	2814097	289133	1250394	145566574	273334349	13747282	3552106	744521
G13_3_centroid.cdf	Ga_500_Lzd	42262558	149269135	269288272	25777081	16822894	18035532	10262927	11396330	589181756	1781818	80750463	13102001	274114	535176363	420622083	1615659097	137680	2835711	121618697	1011138	2201369	5113113	54913978	1869613	1880928	4761220	303995533	11079257	420711	1646712	13297201	9455187	5299660	1177531	646571210	561330	3713005	1073057040	634238	156551	2898250	296794	1331794	142234646	271502127	13363929	3668628	653850
G13_centroid.cdf	Ga_500_Lzd	39389302	161698430	283886792	28696970	18221981	18416707	11203722	11471207	610528502	1710472	94301918	14130812	227002	569299400	436887895	1680592213	269260	3750699	117884169	980582	2569839	5073768	56446761	3460877	1808611	5466574	319048796	11675190	395669	1757029	7742280	8926763	6196834	1098935	679127998	475670	3849131	1124047409	809650	118338	2703414	270311	1370175	153849030	271159265	13647147	3449613	783473
G14_2_centroid.cdf	cit_250_Lfx_Lzd	46341022	168051396	326801854	11527540	16984569	18692483	11315791	7453964	589461206	2010262	74657197	17932328	269206	559701105	384876102	1327888971	453203	6308550	144047470	799289	3093568	4017061	73506289	1936816	7329708	5186682	136162443	22336746	155717	2580566	13047975	12235559	5985289	1451207	548015818	480591	11259499	1242400453	605155	6793787	1755932	367996	1414523	136660914	425534973	19903278	1911299	397633
G14_3_centroid.cdf	cit_250_Lfx_Lzd	45850967	162132722	312270325	10704757	16863932	16963681	10353958	6461594	577949760	2111759	72961628	18945977	333937	536815481	376516920	1313556781	343822	5058150	145828102	748938	3082677	3884283	70093723	2091949	6841562	5250032	131339915	21784414	262764	2206546	13220013	12107870	5427794	1410834	534432242	529188	11063242	1202387997	639454	6775523	1705988	318738	1270232	131600305	415251959	19792795	1745036	453272
G14_centroid.cdf	cit_250_Lfx_Lzd	47288558	172479635	332870085	12351313	18374318	18510107	11031641	7632877	616293353	2002738	84758407	17163557	207653	579703781	399706599	1375591606	240458	5179236	134370600	710786	3342390	4085857	81783389	2188845	7234367	5232932	145430111	22564589	217465	2374831	11309630	11198293	5974924	1200544	564469211	481384	12079074	1331751399	606528	7069685	1776139	362834	1437178	135220827	423072836	21008359	2280937	392042
G15_2_centroid.cdf	cit_500_Lfx_Lzd	32038161	149281425	267111968	7222042	18296331	15546987	9074329	2168620	458662655	1156433	75932456	15698063	149774	595989570	366218138	1527600589	208944	2626997	174980533	875851	2859288	1970162	71024517	2376868	797801	4277497	205209233	10810614	352433	1276571	2847237	7975771	1570398	449965	332883890	529269	3731884	1093684700	569575	98711	742247	286467	1199940	119273826	224331140	8258602	783515	78032
G15_3_centroid.cdf	cit_500_Lfx_Lzd	34025210	144349687	258085992	5881791	17946696	14239027	8594557	1623816	448738441	1057096	73986250	15065247	174385	566983358	357871453	1495062921	222532	2434592	167750178	846045	2702992	1871040	66175617	2440929	743796	4238464	198131691	10849841	91683	1181646	3844205	8187379	1364305	526222	322330574	520823	3740495	1059278796	492830	144823	868740	325893	1039104	113750266	223812914	7815194	594996	85834
G15_centroid.cdf	cit_500_Lfx_Lzd	31753683	155451668	274924896	7263932	18652745	15670810	9099551	2497551	469448302	1277378	68328479	15719643	380329	603057815	374131126	1550685680	240487	2626455	169345586	910717	3096773	1909032	71499915	2320389	983680	4754361	212539052	10937471	274607	1209207	2789495	7958811	1650803	455497	348353085	576704	3790751	1118494233	607035	118658	686153	313811	1013731	122895528	230575549	8513742	792126	48634
G16_2_centroid.cdf	5657_Ga_500	40509138	149904570	265331510	12323977	20001269	14220313	7537928	5864122	709308606	1407992	82216059	13416147	167203	574801557	585449000	2326744359	155959	2594655	126740705	928352	2110179	2906661	50987974	2255737	1525120	5514938	399993677	9129840	0	1123986	21670566	8373330	4465951	2560288	566816560	715809	3927838	1345383783	866104	156331	1449296	262992	1403682	169909743	285742949	9242119	3069312	580990
G16_3_centroid.cdf	5657_Ga_500	40029786	153447009	271297753	12264068	20412374	14480190	8305700	6852598	713380087	1430089	85475866	12886172	246049	580227768	589244596	2339714517	109606	3857595	127073986	956896	2131351	3199533	52335282	2208458	1560435	4834455	403759422	9746338	173645	1318170	20700112	8193668	4682529	2102783	560136977	810148	3967463	1344216133	739980	192342	1581470	294179	1244533	167541997	282373721	9562295	3062776	611744
G16_centroid.cdf	5657_Ga_500	39396744	157216969	272930517	13284971	20700568	15314074	7634109	5673656	726516031	1446487	83826467	13763176	167680	568132823	600793931	2348190929	91065	2845968	124030715	945758	2074153	3049612	53025084	2270910	1631857	4987670	403898931	9162993	90147	1190011	17318710	7664753	4684468	1442670	574373301	743441	3921102	1375943016	678221	164604	1568918	295031	1229023	174008148	278577554	9312013	3324548	650900
G17_2_centroid.cdf	5657_Ga_500	42460897	160516948	282279900	11509065	21514078	12764461	10219631	2271750	773248940	1308978	81053686	12135420	101189	564296381	626296478	2402526967	75889	2370681	125025438	1111328	2396036	2478120	57499279	2256461	1226557	4815551	441321802	8853342	58127	1208922	27407959	6682975	2880151	1348810	532063702	740388	4059913	1046884268	489215	243602	1080356	303757	1164913	171847460	278265770	11539030	2119459	275253
G17_3_centroid.cdf	5657_Ga_500	41768633	155922586	266057705	10195501	20676250	11872670	9866888	1961020	727197720	1223405	69666179	12611289	177985	534922334	592172636	2319498266	133351	2498380	127513565	1000801	2082885	2501326	55815831	2326576	905426	4306728	406623045	8822603	55636	1203821	32306526	8139351	2601773	1560028	508347221	755069	3831573	967489569	473733	164257	1079409	275719	1040073	173140118	284541039	10832189	1951682	180510
G17_centroid.cdf	5657_Ga_500	40735852	158125073	277691137	11677464	21954267	12993559	10434714	2551983	759454390	1336493	72612813	12287906	143723	575755789	618954196	2399885115	85220	2305328	123414338	1158685	2398595	2524988	57704238	2866922	1002416	4638247	431797760	8940692	297933	1234672	23283676	6751407	3053745	1322256	539218140	709153	3817381	1046593595	566863	213244	1045054	265305	1022934	179481047	275016388	12041719	2487819	183310
GCQ2_2_centroid.cdf	QC	42043032	165942534	305678290	19740030	16139459	64556573	25744181	5368919	530269365	1906790	76347074	20916208	232268	591935859	419448759	1719226194	979149	10259032	117646572	1670041	6896417	4725317	106770400	2889966	2138463	5888813	255632511	13577762	466601	2647419	7805937	10603750	7757724	1764730	720739263	655179	4427261	1180635235	1522668	220407	2552328	298449	1294050	149657680	282279862	13784875	3234847	1071364
GCQ2_centroid.cdf	QC	43057772	163948647	299042217	19863383	16186319	71011837	24902777	6029439	538222458	1566483	83257149	20626840	137843	616539161	422465375	1726658125	678668	7129048	118863328	1348403	7230730	4366896	105910394	3178579	1899571	5580531	263850469	13862081	73201	2095839	7701194	10019098	6807731	1327139	726621385	683510	4361853	1200773476	1265696	201432	2359847	284051	1363164	146169754	281429337	13965860	3404615	1096081
GQC0_centroid.cdf	QC	51105366	179465179	310018443	18324905	18545590	18659962	23948652	6253005	673526252	1918907	86522170	17641488	260306	616583487	507472862	1973972206	732927	4617137	91196255	1348956	8174244	3346710	2276958	5142892	2241045	6782446	325933977	14088430	141548	1055058	15016114	10175931	10946895	1063207	903877717	688325	5156828	1319626278	1548923	316201	1998193	318181	1599553	149845496	327736337	16471579	4308348	1445128
GQC1_2_centroid.cdf	QC	47268460	164937997	290252924	17467291	16486221	15489852	22485206	4510720	626544443	1887265	88856704	15319981	249554	521107439	476712375	1839127683	703118	4559102	107386149	1018475	7263408	3557119	101328178	2881004	2040248	6157674	288991063	13435511	214376	1034920	12400050	9100346	8750078	1029064	815119831	709471	4844599	1220482943	1346883	224181	1969826	298620	1422478	135634798	318356629	14565676	4130587	1326745
GQC1_centroid.cdf	QC	47575988	168174865	293881565	17079551	15685900	17165642	22314573	5591874	634662032	1661009	91086803	16026965	281967	523985589	483746490	1879189644	736107	4643469	99610748	1180351	7499003	3453199	100503559	5262393	2145563	7017505	289183728	13636494	74176	970767	12587416	9875171	9530771	1149769	822709262	705660	5141214	1230531802	1544556	220298	2075908	341733	1507034	133530415	314240427	14504685	4638284	1465298
GQC3_2_centroid.cdf	QC	38101907	161810175	287713630	21883949	17727711	14299447	23155066	4655996	570496053	1752015	112964643	15209052	205562	613513138	445120041	1819021466	642098	3782589	127073091	1191261	7270028	3896349	6054262	2858178	2158934	5688355	259066378	12021269	439347	1374108	6939971	8318919	7534393	1520525	761545454	558116	4660059	1117935273	1040147	653406	2198063	370741	1429082	147085428	302432455	14952470	4107131	874103
GQC3_centroid.cdf	QC	37891690	165414878	289531556	22286435	18599781	14031045	22783147	4462261	584756885	1666138	96132734	15190439	227409	599387758	454786732	1819464619	617723	3423769	124679580	1414025	7418233	3665347	5457307	3207211	2168313	5806953	262706050	11413658	63714	1167176	6306396	8000812	7976433	1301777	775281887	514319	4742966	1147844269	1485455	573679	2035758	335996	1293540	150928235	303564733	15303855	4376198	752248
[truncated: 12 more columns]

## Sheet: LC-MS
Samples/Metabolites	L-Acetylcarnitine	LysoPC(0:0/16:0)	Oxidized glutathione	(5Z,8Z,11Z,14Z,17Z)-Icosa-5,8,11,14,17-pentaenoylcarnitine	Amiloride	L-Palmitoylcarnitine	Biotin	Androsterone sulfate	LysoPC(20:1(11Z)/0:0)	Xanthine	Phenylalanylproline	10Z-Heptadecenoic acid	Trimethylamine N-oxide	Stearic acid	3-Methylhistidine	4-Guanidinobutanoic acid	2-Hydroxymyristoylcarnitine	N2,N2-Dimethylguanosine	LysoPC(22:3/0:0)	Acetylcarnosine	D-Ribose	Dehydroepiandrosterone	1-Methyladenosine	Deoxyuridine	L-Threonine	trans-2-Dodecenoylcarnitine	L-2-Hydroxyglutaric acid / 3-Hydroxyglutaric acid	2,3,4,5,6,7-Hexahydroxyheptanoic acid	2-Hydroxy-3-methylbutyric acid	Urocanic acid	Phenylalanylalanine	3-Methoxytyramine	Uracil	Cytidine monophosphate	Eicosanedioic acid	Threonic acid	L-phenylalanyl-L-prolyl-L-proline	Methylmalonylcarnitine	LysoPE(20:2(11Z,14Z)/0:0)	Tetradecanoylcarnitine	Creatine	Cysteinylglycine	Spermine	Guanine	Trigonelline	D-Glucoheptose	Ophthalmic acid	Indole-3-carboxaldehyde	Palmitic acid
Lfx 500	687.6	11652.3	4235	13532	286.2	1512.9	1208.7	406.8	17130	3869	23818	2487.6	5663	3506.4	909	4739	2036	3406	117229	748	1202	2454	6146	2112	9573	13619	9706	845	3724	1516	2164.5	1051	22170	3348	4637	2021	22259	3468	15646	17158	2944	8105	987	69734	6911	12969	14751	4749	8064
Lfx 250	687.6	11652.3	1154	7003	286.2	1512.9	1208.7	1455	1841.4	2612	10553	2487.6	2269.8	3896	2508	1244.7	1571.4	3808	24010	7003	1566	706	712	2147	12515	4644	2783	624	2541	705.6	3174	271	21827	2803	3199	1306	14393	3585	27391	25394	2784	6102	583	97060	1266	13702	21992	3598	9189
cit 250	687.6	12947	1038.6	6302.7	318	1984	1343	2595	1841.4	2350.8	9497.7	3022	2269.8	4203	1747	1244.7	1571.4	3065.4	21609	4477	1081.8	459	640.8	1900.8	8332	5605	590.4	454	2286.9	5382	2495	779	16787.7	2598	11075	1175.4	4840	1373	7218	15515	645	1587	951	61407	4255	10301	15306	6183	25374
cit 500	687.6	13572	1038.6	6302.7	1439	1681	3452	452	1841.4	2350.8	11134	3599	3078	4417	1501	11481	2041	3851	33042	673.2	1081.8	413.1	5523	1900.8	6123	1155	590.4	408.6	2547	12176	2405	243.9	18653	1441.8	2879.1	2227	13329	3788	61095	22149	3906	4526	2594	51425	5177	10876	20736	4727	10952
Ga 250	764	11652.3	1038.6	6302.7	286.2	4815	1208.7	406.8	36200	2350.8	9497.7	3331	2522	5558	1010	1981	5865	3065.4	21609	673.2	2098	1815	1456	2986	5510.7	1039.5	656	408.6	2286.9	784	5416	1727	24494	1602	6334	1642	4356	1544	18504	19706	291	3876	2782	67277	5857	11749	22202	3178	18224
Ga 500	5086	11652.3	1038.6	6302.7	3285	1512.9	1541	406.8	2046	2755	9497.7	2764	12933	3506.4	909	1383	1746	10515	25670	2243	3960	413.1	640.8	3637	5510.7	1039.5	3571	499	13662	4383	5472	1362	45415	13088	6960	1704	16446	3231	24837	13815	5181	8440	433	62163	5988	21510	14472	4332	8947
[truncated: 111 more columns]
