# Supplementary material for: Combination of gallium citrate and levofloxacin induces a distinct metabolome profile and enhances growth inhibition of multidrug-resistant Mycobacterium tuberculosis compared to linezolid
Source: Front Microbiol. 2024 Nov 29;15:1474071. doi: 10.3389/fmicb.2024.1474071 (PMC11654424; doi:10.3389/fmicb.2024.1474071)
Supplement: SUPPLEMENTARY TABLE 2 — Summary of metabolites included in volcano plot analysis with p values and fold changes. [file Table_2.xlsx]

## Sheet: 250 Ga vs Ga_Lfx
Metabolite	FC	p value
Galactose	0.377709	2.83859e-09
UPSC_20028	3.16049	2.91421e-09
UPSC_10004	3.25738	5.86922e-09
Glucose	0.438284	1.27671e-08
Mannose	0.430457	1.30215e-08
Citric acid	0.245254	3.83902e-08
Hexadecanoic acid	2.3758	5.32601e-08
Myristic acid	2.22738	1.18587e-07
Succinic acid	2.80531	1.74406e-07
Arabinose	0.267035	2.27603e-07
Alanine	0.461357	2.31771e-07
Succinate der	4.89348	3.00962e-07
Cholesterol	2.51924	3.29159e-07
Adipic acid	1.60691	5.91881e-07
EIQTMS_144004	2.18823	9.34048e-07
UPSC_10164	0.582812	1.23639e-06
Pyroglutamic acid	0.573785	1.70501e-06
Sucrose	2.89253	3.915e-06
Lactic acid	2.9933	5.35702e-06
Glutaric acid	2.28841	6.53984e-06
Glycolic acid	2.24657	8.58624e-06
Lauric acid	2.22564	8.81278e-06
Phosphate fragment	2.11289	8.85071e-06
Monooctadecanoylglycerol	2.45886	1.05884e-05
Glycine	2.59001	1.06158e-05
EITTMS_184003	0.196696	1.08807e-05
Asparagine	0.00848931	1.19764e-05
Tyrosine	0.357044	1.44757e-05
EIQTMS_250009	1.85014	1.56958e-05
Aconitic acid	1.56978	4.93838e-05
Elaidic acid	2.28168	7.04537e-05
Glutamic acid	1.44661	8.81971e-05
Tetradecanoic acid methyl ester	2.19557	0.000114298
Glucose-6-phosphate	0.28604	0.000116523
Monohexadecanoylglycerol	2.18461	0.000119711
UPSC_20182	2.14109	0.000238184
Ribose	1.4532	0.000271485
Myo-inositol	3.99658	0.000407964
UPSC_20067	0.615277	0.000500682
Proline	0.707741	0.000502714
Butiric acid	0.793028	0.000669909
Serine	1.49042	0.00150203
Xylitol	0.549922	0.00214696
Glycerol	0.899575	0.00236127
Hexadecenoic acid	4.37598	0.00792587
UPSC_10026	1.13984	0.00947805
Malic acid	1.59064	0.0155605
UPSC_20165	2.13521	0.0211691
EITTMS_N12C_STUO	1.85397	0.0220599
Adenosine	2.70843	0.0223827
EITTMS_N12C_STUL	0.630994	0.0256728
Myo-Inositol-1-phosphate	0.925015	0.045539
Glucopyranose	0.414542	0.056803
Heptadecanoic acid	1.14455	0.0880774
Pentadecanoic acid	1.23228	0.121493
UPSC_10183	0.705346	0.306962
Glycerol-3-phosphate	1.04656	0.391657
Fumaric acid	1.37032	0.452448
Fructose-6-phosphate	1.11834	0.526809
EITTMS_267006	0.976411	0.958812

## Sheet: 500 Ga vs Ga_Lfx
Metabolite	FC	p value
Alanine	1.16137	1.39931e-05
Aconitic acid	1.16867	0.00200564
Sucrose	0.92595	0.00457759
Fumaric acid	1.61863	0.0076156
Glycine	0.868333	0.0269001
Cholesterol	0.884121	0.0304799
UPSC_20182	0.856852	0.036814
UPSC_20028	0.835608	0.0462822
UPSC_10004	0.795475	0.061736
Galactose	1.06354	0.106671
EIQTMS_144004	0.959839	0.1137
Mannose	1.06354	0.115682
Glucose	1.06343	0.118126
UPSC_10026	0.83832	0.123322
Malic acid	0.670755	0.13419
Ribose	0.696359	0.148732
Xylitol	1.09015	0.158836
Citric acid	1.08133	0.166957
EITTMS_184003	0.603219	0.183265
Hexadecanoic acid	0.927287	0.185082
UPSC_20067	0.874538	0.203858
Glucose-6-phosphate	0.254831	0.206943
Monooctadecanoylglycerol	0.799194	0.20781
Serine	1.08341	0.215778
EITTMS_N12C_STUL	0.490269	0.24101
Glycerol-3-phosphate	0.516711	0.250913
Arabinose	0.33101	0.275333
Asparagine	1.36201	0.284862
Monohexadecanoylglycerol	0.854202	0.287811
EITTMS_N12C_STUO	0.770188	0.292234
Butiric acid	0.634092	0.316317
Adipic acid	1.20601	0.317102
EITTMS_267006	0.596242	0.318908
Proline	0.695837	0.341951
Myristic acid	0.964723	0.344486
Pyroglutamic acid	0.803331	0.376158
Lactic acid	0.815476	0.392269
Glycerol	1.05227	0.396049
Fructose-6-phosphate	0.667471	0.401695
Succinic acid	0.963014	0.437906
Glutaric acid	0.502812	0.51268
UPSC_20165	1.56812	0.516326
Tyrosine	0.824178	0.532719
Hexadecenoic acid	0.431989	0.534769
Myo-Inositol-1-phosphate	0.815922	0.551725
Glucopyranose	0.811051	0.566239
Pentadecanoic acid	0.534013	0.591257
Myo-inositol	0.76177	0.616077
EIQTMS_250009	0.980783	0.683299
Glutamic acid	1.02675	0.71009
Adenosine	0.896034	0.727753
Heptadecanoic acid	0.789075	0.741543
UPSC_10183	0.88305	0.751347
Elaidic acid	0.948935	0.761551
Tetradecanoic acid methyl ester	0.979146	0.768756
Glycolic acid	1.03382	0.775602
UPSC_10164	0.95086	0.78996
Lauric acid	0.956748	0.882954
Succinate der	1.00759	0.887766
Phosphate fragment	1.00222	0.945188

## Sheet: 250 Ga vs Ga_Lzd
Metabolite	FC	p value
Galactose	0.577898	3.26767e-08
Citric acid	0.554939	1.1091e-07
UPSC_20028	1.78437	1.78813e-07
Mannose	0.700739	2.59678e-07
Glucose	0.707	2.77637e-07
UPSC_10004	1.85154	2.92721e-07
UPSC_10164	0.732926	3.42955e-07
Pyroglutamic acid	1.39674	5.07329e-07
UPSC_20165	18.1387	6.10942e-07
Myristic acid	1.64501	6.88816e-07
Sucrose	2.28451	9.92977e-07
Hexadecanoic acid	1.67019	1.41641e-06
Alanine	0.633033	1.67402e-06
Malic acid	7.10563	2.10864e-06
Butiric acid	2.50409	5.57622e-06
Succinic acid	1.6866	5.58352e-06
Glycerol-3-phosphate	2.22738	6.63553e-06
Myo-Inositol-1-phosphate	2.4267	8.00601e-06
EIQTMS_144004	1.61348	9.91689e-06
EIQTMS_250009	1.6726	1.03518e-05
Phosphate fragment	2.06725	1.2722e-05
Glutaric acid	1.94484	1.53367e-05
Elaidic acid	1.45892	1.89737e-05
Cholesterol	1.72417	2.50914e-05
Proline	3.22604	2.63766e-05
EITTMS_N12C_STUL	2.56045	2.96559e-05
UPSC_10026	2.09381	3.29491e-05
Monohexadecanoylglycerol	1.98512	3.67703e-05
Lauric acid	1.7813	4.10614e-05
Glutamic acid	1.50295	4.16477e-05
Asparagine	0.155454	5.06876e-05
Ribose	2.9715	5.81745e-05
Adipic acid	1.48829	6.77432e-05
Tyrosine	0.817561	7.4326e-05
Glycine	1.69112	8.63397e-05
EITTMS_184003	1.46813	0.000119509
Succinate der	1.54141	0.000130557
Monooctadecanoylglycerol	1.83308	0.000190967
Adenosine	2.4603	0.000212882
UPSC_20067	0.678269	0.000227363
Lactic acid	1.64185	0.000259798
Serine	1.91207	0.000259957
Tetradecanoic acid methyl ester	1.54796	0.000290201
UPSC_10183	2.31001	0.000483378
Glucose-6-phosphate	1.992	0.000630352
UPSC_20182	1.44029	0.000635362
Myo-inositol	3.79599	0.000716318
Glycerol	1.15006	0.000929798
EITTMS_267006	2.92129	0.000929986
Glycolic acid	1.51891	0.00114728
Arabinose	1.13725	0.00179166
Hexadecenoic acid	2.76739	0.00520126
Aconitic acid	1.1365	0.0149085
Fructose-6-phosphate	1.33275	0.0388985
Fumaric acid	4.56855	0.0808702
Xylitol	0.820685	0.0898461
Heptadecanoic acid	1.08567	0.331037
EITTMS_N12C_STUO	1.37101	0.393861
Pentadecanoic acid	1.15406	0.421289
Glucopyranose	0.987792	0.945538

## Sheet: 500 Ga vs Ga_Lzd
Metabolite	FC	p value
EIQTMS_144004	1.25516	4.17916e-07
Sucrose	1.18747	3.35746e-06
EIQTMS_250009	1.29071	2.65698e-05
Serine	1.42358	4.92007e-05
Phosphate fragment	1.19622	5.25203e-05
Glycine	1.36858	6.78313e-05
Succinate der	1.29959	0.00027155
Myristic acid	1.19769	0.000284899
Succinic acid	1.23873	0.000370294
UPSC_10026	1.44014	0.00119402
Hexadecanoic acid	1.2102	0.00208364
Arabinose	3.00091	0.00621221
UPSC_20182	1.2023	0.00934153
Mannose	0.884757	0.0106295
Cholesterol	1.14096	0.0121709
Glucose	0.887453	0.0124192
Fructose-6-phosphate	2.08996	0.016564
UPSC_20028	1.20556	0.0175632
Glutamic acid	1.19468	0.0232663
Citric acid	0.856572	0.0251072
UPSC_10183	1.78239	0.0405717
Adipic acid	1.4298	0.0511271
EITTMS_N12C_STUL	1.90088	0.0521831
Adenosine	1.6084	0.0535945
Tetradecanoic acid methyl ester	1.1623	0.0580701
Fumaric acid	1.47105	0.0603691
Monooctadecanoylglycerol	1.31169	0.06064
UPSC_10004	1.20174	0.0643867
Elaidic acid	1.33867	0.0652031
Butiric acid	1.70303	0.0704198
Xylitol	0.870235	0.0723734
Myo-Inositol-1-phosphate	1.59193	0.0759019
Alanine	1.04128	0.0791037
Malic acid	1.37715	0.0920441
Glycerol	1.10674	0.0998656
Asparagine	0.443382	0.114668
Proline	1.49921	0.134216
Monohexadecanoylglycerol	1.20364	0.149162
UPSC_10164	1.27844	0.152192
Glucopyranose	0.57345	0.211352
Tyrosine	0.643486	0.220321
EITTMS_267006	1.49293	0.229317
Glycolic acid	1.14682	0.233444
Aconitic acid	1.048	0.27275
Galactose	0.958614	0.274326
UPSC_20067	0.920719	0.410564
Hexadecenoic acid	1.71691	0.435671
Glycerol-3-phosphate	1.31809	0.441558
Lauric acid	1.16874	0.568646
Pyroglutamic acid	1.12307	0.574997
EITTMS_184003	1.13743	0.631505
Pentadecanoic acid	0.649611	0.68538
Glutaric acid	0.724144	0.714357
Ribose	0.952422	0.811536
Lactic acid	0.956163	0.836016
Myo-inositol	1.09425	0.84236
Glucose-6-phosphate	0.905743	0.867937
EITTMS_N12C_STUO	1.01389	0.950408
UPSC_20165	0.947396	0.951782
Heptadecanoic acid	0.989879	0.987337

## Sheet: Ga vs cit (LC)
Metabolite	FC	p value
Cyclic AMP	0.474343	0.00175607
Pantothenic acid	0.434865	0.0188287
Oligopeptides 341/3.1	5.96037	0.0241427
3-Methylhistidine	2.47886	0.0275421
Indole-3-carboxaldehyde	2.20563	0.028885
Uridine/Pseudouridine	0.653924	0.0323141
Pentaglycol	2.68912	0.0345909
2,3,4,5,6,7-Hexahydroxyheptanoic acid	1.43301	0.0388168
Gluconic acid	0.569438	0.042659
Glyceric acid	0.492803	0.0472514
Adenosine monophosphate	0.752748	0.0536682
Galactose 1-phosphate	3.46385	0.0541763
4-Acetamidobutanoic acid	1.69882	0.0571492
D-Ribose	0.561505	0.0805878
L-Threonine	1.93345	0.0826119
LysoPC(0:0/16:0)	1.68944	0.0836995
Xanthine	1.38603	0.0845988
Ureas 224/5.1	1.85493	0.0871454
(5Z,8Z,11Z,14Z,17Z)-Icosa-5,8,11,14,17-pentaenoylcarnitine	1.48326	0.129708
Oxidized glutathione	1.48326	0.129708
Cyclo-Pro-Val-diketopiperazine	3.36795	0.140007
Phenylalanylproline	1.61615	0.146651
Oxoglutaric acid	6.59263	0.162862
5-Thymidylic acid	0.653176	0.170064
Linoleic acid	1.72812	0.172334
Direktan	3.6003	0.176493
Succinic acid semialdehyde	10.262	0.192921
Oligopeptides 614/2.2	3.13771	0.193158
Urocanic acid	5.87099	0.194916
Azepan-2-one	1.95554	0.199623
Phenylalanylalanine	0.667662	0.205558
Succinyladenosine	0.553817	0.208341
Amino acids and derivatives 493/6.7	1.91882	0.209095
Guanosine monophosphate	0.535345	0.219586
10Z-Heptadecenoic acid	1.58967	0.223932
N-Undecanglycine	1.48555	0.227242
LysoPC(22:3/0:0)	1.75667	0.231528
N2-Acetylornithine	1.24244	0.240292
L-Asparagine	11.1491	0.240869
1-Methylguanosine	0.852571	0.251398
L-Lysine	0.497168	0.252683
Butyrylcarnitine	0.848168	0.263007
12-Amino-4-dodecenoicacid	3.23085	0.265441
L-Glutamine	8.56846	0.274002
4-Hydroxybenzoic acid	0.619818	0.280432
Uracil	0.797451	0.291117
Deoxyuridine	0.867076	0.292847
3-Methoxytyramine	0.470645	0.294525
Methylmalonic acid	0.474401	0.298669
Inosine	0.731754	0.301771
Isoleucylvaline	3.15727	0.304796
Biotin	2.69198	0.314616
Trehalose 6-phosphate	0.221361	0.316429
delta-Hexanolactone	1.64796	0.324752
NAD	0.713389	0.324847
Tetradecanoylcarnitine	1.62576	0.332221
L-Methionine	0.430832	0.339102
Valylprolylleucine	0.726718	0.339829
trans-2-Dodecenoylcarnitine	4.69576	0.341587
Guanine	1.27907	0.349627
Androsterone sulfate	5.39846	0.355419
Glycerol 3-phosphate	0.547427	0.365505
FAD	0.668126	0.370072
Betaxina	1.90958	0.376726
Histidylproline diketopiperazine	3.20601	0.38211
Citric acid	1.30305	0.384864
Tyrosyl-Proline	1.80068	0.40788
Niacinamide	2.06848	0.409863
Isoleucyl-Glutamate	3.30277	0.412472
Hexagol	1.47307	0.419423
Palmitic acid	1.83612	0.419576
4-Guanidinobutanoic acid	5.60831	0.42207
Pyroglutamic acid	3.42966	0.423037
N-Acetyl-L-aspartic acid	1.20221	0.424573
Oligopeptides 603/2.9	1.71417	0.425522
L-Tryptophan	0.786379	0.429088
gamma-Glutamyltryptophan	0.598413	0.436721
gamma-Aminobutyric acid	1.66601	0.43741
Threonic acid	1.53216	0.438032
Oleic acid / Elaidic acid	1.37588	0.439011
LysoPC(20:1(11Z)/0:0)	0.122666	0.443015
TRH-OH	0.297394	0.446641
1-Methyladenosine	4.19815	0.449326
L-Acetylcarnitine	0.403551	0.451102
gamma-Glutamyltyrosine	0.65513	0.457791
Xanthosine	0.576911	0.459483
L-2-Hydroxyglutaric acid / 3-Hydroxyglutaric acid	0.474576	0.460196
Octaethylen glycol	1.62684	0.468046
Ophthalmic acid	1.41173	0.469196
Prolylproline	0.432723	0.470571
L-prolyl-L-leucine	1.75913	0.470955
Stearic acid	1.35548	0.471386
Acetylcarnosine	2.82158	0.471449
Nonaethylene glycol	1.62109	0.474331
Malic acid	1.54441	0.476392
L-Histidine	1.56649	0.485661
Methylmalonylcarnitine	1.74679	0.489575
Inosinic acid	0.662806	0.494939
L-Phenylalanine	0.736974	0.503217
Lauryldiethanolamine	1.45874	0.506057
1-Aminocyclopropanecarboxylic acid	0.763289	0.511244
Trigonelline	1.18814	0.51208
2-Hydroxy-3-methylbutyric acid	0.518597	0.513353
Adenosine	1.26932	0.518291
Palmitoleic acid	1.37067	0.522675
gamma-Glutamylalanine	0.623673	0.524901
Cytidine monophosphate	0.471004	0.532923
LysoPE(20:2(11Z,14Z)/0:0)	2.47837	0.535206
Trimethylamine N-oxide	0.589425	0.54614
Dehydroepiandrosterone	0.519215	0.577288
Guanosine	0.729205	0.585157
Phenylalanylglutamic acid / gamma-Glutamylphenylalanine	0.583874	0.586424
Aminoadipic acid	0.721874	0.589318
Hercynine	1.38578	0.594749
Eicosanedioic acid	1.53358	0.602351
Sarcine	0.836129	0.607151
Bepantol	1.56566	0.620641
beta-Alanine	1.25048	0.631418
L-phenylalanyl-L-prolyl-L-proline	1.47783	0.634267
2-Hydroxymyristoylcarnitine	0.643563	0.647203
Oligopeptides 375/3.4	1.35843	0.649394
L-Arginine	1.64096	0.650619
gamma-Glutamylisoleucine	0.647463	0.668446
Leucyl-Aspartate / gamma-Glutamylvaline	0.610301	0.668754
Fumaric acid	1.23699	0.678204
8-amino-7-oxononanoate	0.732497	0.679087
gamma-Glutamylmethionine	0.731945	0.684074
Hypoxanthine	0.603953	0.692155
N-gamma-Glutamylglutamine	0.760367	0.695155
Peptides 551/3.9	1.20811	0.706784
Spermine	1.46841	0.708006
Pipecolic acid	1.44364	0.709566
Cysteinylglycine	0.805309	0.711917
5'-Methylthioadenosine	1.21617	0.712991
Oligopeptides 552/2.9	1.444	0.741218
Creatine	1.51881	0.74707
N2,N2-Dimethylguanosine	0.844064	0.749148
Ketoleucine	1.29018	0.751243
alpha-Dimorphecolic acid	1.08694	0.760999
S-Adenosylhomocysteine	0.806774	0.762217
L-Tyrosine	0.807886	0.763087
L-Palmitoylcarnitine	0.781205	0.766715
L-Aspartic acid	1.14189	0.767802
Citrulline	1.07216	0.780374
Thiasine	0.849263	0.80199
Sarkosyl	0.865108	0.815351
Triethylene Glycol	0.836016	0.828072
N-acyl amines 351/6.7	1.10926	0.840273
Alpha-ketoisovaleric acid	1.1424	0.84176
3-Methylglutarylcarnitine	0.930848	0.86091
Phtalic anhydride	1.03571	0.879811
Thrimethoprim	1.0508	0.913088
Amiloride	0.8852	0.916741
Phenylalanylvaline	0.916951	0.925685
2-Hydroxyadipic acid / 3-Hydroxyadipic acid / 3-Hydroxymethylgl	1.03844	0.961609
D-Glucoheptose	0.999446	0.997071
Uridine 5'-monophosphate	1.00223	0.997988

## Sheet: Ga vs Lfx (LC)
Metabolite	FC	p value
Pantothenic acid	0.639127	0.00792174
beta-Alanine	1.63913	0.0124298
L-Lysine	1.97749	0.0143777
Guanosine	0.400977	0.0180356
2,3,4,5,6,7-Hexahydroxyheptanoic acid	1.76625	0.0680644
Methylmalonylcarnitine	1.70434	0.0764746
Deoxyuridine	0.706293	0.0894547
Uridine/Pseudouridine	0.667218	0.090311
D-Ribose	0.525025	0.0962555
L-Threonine	2.17272	0.108419
Inosine	0.481125	0.113196
5'-Methylthioadenosine	3.31483	0.122533
Inosinic acid	2.63358	0.123412
Sarcine	0.479429	0.123897
gamma-Aminobutyric acid	2.09504	0.126704
L-Glutamine	3.02787	0.127002
Uracil	0.717801	0.151409
Uridine 5'-monophosphate	3.1907	0.152603
Eicosanedioic acid	0.636062	0.158495
Phenylalanylalanine	0.533315	0.164322
Gluconic acid	1.28745	0.165303
Glycerol 3-phosphate	3.02289	0.173376
Valylprolylleucine	1.55063	0.178718
trans-2-Dodecenoylcarnitine	9.27426	0.191507
L-phenylalanyl-L-prolyl-L-proline	2.1078	0.194597
Adenosine monophosphate	1.19094	0.19767
Butyrylcarnitine	0.803236	0.201879
Indole-3-carboxaldehyde	1.22594	0.205525
N-acyl amines 351/6.7	2.24763	0.206388
Pyroglutamic acid	2.40354	0.222391
Methylmalonic acid	1.85722	0.225457
Alpha-ketoisovaleric acid	1.18857	0.237074
Amino acids and derivatives 493/6.7	2.96678	0.239413
Galactose 1-phosphate	3.84875	0.24494
Xanthine	1.37734	0.251157
Cyclo-Pro-Val-diketopiperazine	1.75371	0.259969
L-Histidine	2.06927	0.261839
Hercynine	1.5002	0.275852
Oligopeptides 375/3.4	0.232863	0.279228
3-Methoxytyramine	0.440337	0.283773
Isoleucylvaline	2.28567	0.288675
(5Z,8Z,11Z,14Z,17Z)-Icosa-5,8,11,14,17-pentaenoylcarnitine	1.73273	0.292913
Cyclic AMP	1.43972	0.294633
Cysteinylglycine	1.32671	0.306109
Phenylalanylproline	1.91899	0.31725
L-2-Hydroxyglutaric acid / 3-Hydroxyglutaric acid	3.56307	0.320384
Citric acid	12.5565	0.332458
alpha-Dimorphecolic acid	1.48101	0.334752
L-prolyl-L-leucine	2.93169	0.337935
Malic acid	2.39368	0.340391
Linoleic acid	0.625346	0.34768
gamma-Glutamyltyrosine	0.57049	0.351062
4-Acetamidobutanoic acid	1.82748	0.355148
Oligopeptides 552/2.9	2.36484	0.362361
Oxidized glutathione	2.72953	0.366208
delta-Hexanolactone	1.10221	0.373256
Peptides 551/3.9	0.510684	0.375516
L-Acetylcarnitine	0.293315	0.385886
Xanthosine	0.511249	0.386627
FAD	1.1286	0.393578
Guanine	1.3887	0.393705
L-Methionine	0.704011	0.393826
Pentaglycol	1.89355	0.393838
LysoPC(22:3/0:0)	3.1813	0.393932
Bepantol	0.74017	0.402061
Amiloride	0.204384	0.412832
Oleic acid / Elaidic acid	0.605112	0.413917
Androsterone sulfate	2.52559	0.417229
Leucyl-Aspartate / gamma-Glutamylvaline	0.308855	0.444442
3-Methylhistidine	1.93874	0.4461
Palmitoleic acid	0.562808	0.452861
Adenosine	0.750693	0.453503
Triethylene Glycol	1.15144	0.454565
Oligopeptides 341/3.1	2.15347	0.456999
Hexagol	1.42233	0.461658
Betaxina	0.391462	0.468372
N2,N2-Dimethylguanosine	0.638492	0.471129
Phenylalanylglutamic acid / gamma-Glutamylphenylalanine	0.403511	0.47209
Citrulline	1.20254	0.47808
1-Methyladenosine	3.18072	0.478939
Phtalic anhydride	1.19402	0.484834
2-Hydroxy-3-methylbutyric acid	0.483598	0.488432
Acetylcarnosine	3.28875	0.489949
Guanosine monophosphate	1.26018	0.493887
gamma-Glutamylisoleucine	0.441478	0.495912
L-Palmitoylcarnitine	0.470336	0.49746
Isoleucyl-Glutamate	1.69608	0.497996
L-Asparagine	5.10839	0.500938
gamma-Glutamyltryptophan	0.618708	0.501073
2-Hydroxymyristoylcarnitine	0.462175	0.501176
Oxoglutaric acid	1.33935	0.506108
N-gamma-Glutamylglutamine	0.573707	0.506607
Urocanic acid	0.523515	0.517946
5-Thymidylic acid	1.24682	0.518327
gamma-Glutamylmethionine	0.548048	0.524623
1-Methylguanosine	1.24733	0.525624
Aminoadipic acid	0.669402	0.525732
4-Guanidinobutanoic acid	1.81118	0.525937
Histidylproline diketopiperazine	0.484699	0.532074
Trehalose 6-phosphate	1.43145	0.533162
4-Hydroxybenzoic acid	1.09357	0.539808
Tetradecanoylcarnitine	1.33648	0.546875
Palmitic acid	0.645859	0.551631
L-Aspartic acid	1.24934	0.551635
Direktan	2.33355	0.555731
N-Undecanglycine	0.795627	0.558533
Cytidine monophosphate	0.525325	0.567022
Thiasine	0.635826	0.570032
Spermine	0.459032	0.574015
NAD	1.1437	0.577158
Prolylproline	1.54775	0.578134
D-Glucoheptose	0.914958	0.585541
Pipecolic acid	0.721844	0.588663
N2-Acetylornithine	0.954415	0.588715
Trimethylamine N-oxide	0.620287	0.596944
Phenylalanylvaline	0.841755	0.618534
Fumaric acid	1.49048	0.620094
Niacinamide	1.52299	0.62409
TRH-OH	0.562531	0.630472
LysoPC(20:1(11Z)/0:0)	0.443682	0.630506
Succinic acid semialdehyde	1.34337	0.63743
Trigonelline	0.724053	0.644812
S-Adenosylhomocysteine	1.11742	0.664583
10Z-Heptadecenoic acid	0.865202	0.672334
8-amino-7-oxononanoate	0.798195	0.674579
Sarkosyl	1.75114	0.681914
L-Phenylalanine	0.879117	0.68682
Octaethylen glycol	1.21807	0.698593
Hypoxanthine	0.649364	0.708401
LysoPC(0:0/16:0)	1.07809	0.720357
Creatine	1.34907	0.720978
Biotin	0.969359	0.727383
Stearic acid	0.847081	0.740271
Thrimethoprim	0.971246	0.742911
Dehydroepiandrosterone	1.33836	0.769646
Ureas 224/5.1	0.897147	0.770874
LysoPE(20:2(11Z,14Z)/0:0)	1.11276	0.777137
Glyceric acid	1.10293	0.782722
Succinyladenosine	0.919879	0.785642
L-Tyrosine	0.84266	0.788818
Oligopeptides 603/2.9	1.07784	0.809419
Threonic acid	1.06589	0.816243
1-Aminocyclopropanecarboxylic acid	0.926887	0.82163
3-Methylglutarylcarnitine	0.947703	0.858154
Oligopeptides 614/2.2	1.19506	0.870291
Nonaethylene glycol	1.08133	0.894264
N-Acetyl-L-aspartic acid	1.11935	0.896071
L-Tryptophan	1.02296	0.896439
L-Arginine	0.935575	0.913471
Ketoleucine	1.05853	0.914678
Ophthalmic acid	1.04842	0.924842
Lauryldiethanolamine	1.04444	0.93526
Azepan-2-one	1.02817	0.963458
gamma-Glutamylalanine	0.973558	0.963765
2-Hydroxyadipic acid / 3-Hydroxyadipic acid / 3-Hydroxymethylgl	0.958625	0.973116
12-Amino-4-dodecenoicacid	0.97399	0.979728
Tyrosyl-Proline	1.02298	0.981054

## Sheet: cit vs Lfx (LC)
Metabolite	FC	p value
Palmitoleic acid	0.410607	0.0137601
L-Palmitoylcarnitine	0.602064	0.0152604
Trehalose 6-phosphate	6.46656	0.0210766
Gluconic acid	2.26092	0.0224669
Ureas 224/5.1	0.483655	0.0235478
L-Acetylcarnitine	0.726836	0.0324298
LysoPC(0:0/16:0)	0.638133	0.0345045
Valylprolylleucine	2.13374	0.0391426
Adenosine monophosphate	1.58213	0.0394914
L-Lysine	3.97751	0.0421796
Oleic acid / Elaidic acid	0.439799	0.0458357
Methylmalonic acid	3.91487	0.049747
Stearic acid	0.624931	0.0505791
Indole-3-carboxaldehyde	0.555824	0.0544288
Azepan-2-one	0.525771	0.0560089
Uridine 5'-monophosphate	3.18361	0.0627561
Oligopeptides 341/3.1	0.361298	0.0695751
10Z-Heptadecenoic acid	0.544264	0.0714376
Linoleic acid	0.361864	0.0820142
Deoxyuridine	0.814569	0.0837503
Guanosine monophosphate	2.35397	0.0908434
Cyclic AMP	3.03519	0.0908749
Inosinic acid	3.97338	0.098556
5'-Methylthioadenosine	2.72562	0.104777
Pantothenic acid	1.46971	0.112692
Betaxina	0.204999	0.112809
Glycerol 3-phosphate	5.52199	0.122146
Succinyladenosine	1.66098	0.126918
Oligopeptides 375/3.4	0.17142	0.138968
N-acyl amines 351/6.7	2.02623	0.152896
Urocanic acid	0.0891698	0.163258
4-Hydroxybenzoic acid	1.76433	0.171144
Oxoglutaric acid	0.203158	0.180492
Citrulline	1.12161	0.181843
Glyceric acid	2.23807	0.19118
NAD	1.60319	0.199784
N2-Acetylornithine	0.768177	0.204361
Succinic acid semialdehyde	0.130908	0.20571
Sarcine	0.573392	0.208033
N-gamma-Glutamylglutamine	0.754513	0.208384
Palmitic acid	0.351752	0.21745
1-Aminocyclopropanecarboxylic acid	1.21433	0.217747
N-Undecanglycine	0.535579	0.217934
Inosine	0.657496	0.21941
5-Thymidylic acid	1.90885	0.223569
2,3,4,5,6,7-Hexahydroxyheptanoic acid	1.23254	0.226907
Phtalic anhydride	1.15285	0.230843
L-2-Hydroxyglutaric acid / 3-Hydroxyglutaric acid	7.5079	0.240186
Prolylproline	3.57677	0.243754
12-Amino-4-dodecenoicacid	0.301465	0.258448
2-Hydroxymyristoylcarnitine	0.71815	0.258548
Adenosine	0.591414	0.269659
Cyclo-Pro-Val-diketopiperazine	0.520705	0.270818
FAD	1.6892	0.277059
Histidylproline diketopiperazine	0.151185	0.286001
N2,N2-Dimethylguanosine	0.75645	0.288008
Spermine	0.312604	0.30224
Biotin	0.360091	0.307838
Oligopeptides 614/2.2	0.380868	0.33071
Citric acid	9.63626	0.34217
gamma-Glutamylalanine	1.56101	0.350533
TRH-OH	1.89154	0.350932
Cysteinylglycine	1.64745	0.350948
Peptides 551/3.9	0.422711	0.35799
1-Methylguanosine	1.46303	0.362005
Dehydroepiandrosterone	2.57766	0.362637
Amiloride	0.23089	0.364789
L-Glutamine	0.353374	0.386098
Phenylalanylalanine	0.79878	0.3894
delta-Hexanolactone	0.668833	0.394211
Butyrylcarnitine	0.947024	0.400104
Niacinamide	0.736287	0.404429
Eicosanedioic acid	0.414758	0.408142
Uracil	0.900119	0.41346
Ophthalmic acid	0.742647	0.424816
LysoPC(20:1(11Z)/0:0)	3.61699	0.456741
D-Glucoheptose	0.915465	0.457361
alpha-Dimorphecolic acid	1.36255	0.457804
Trigonelline	0.609401	0.459016
Leucyl-Aspartate / gamma-Glutamylvaline	0.50607	0.459956
Lauryldiethanolamine	0.715985	0.461567
L-Histidine	1.32095	0.462714
L-prolyl-L-leucine	1.66656	0.464987
Pentaglycol	0.704152	0.465468
L-Tryptophan	1.30085	0.467975
trans-2-Dodecenoylcarnitine	1.97503	0.471147
beta-Alanine	1.3108	0.471199
Amino acids and derivatives 493/6.7	1.54615	0.482441
Malic acid	1.5499	0.482716
Oligopeptides 603/2.9	0.628779	0.483006
Tyrosyl-Proline	0.568106	0.487811
Oxidized glutathione	1.84022	0.488989
Threonic acid	0.695678	0.492714
Bepantol	0.472752	0.498154
4-Guanidinobutanoic acid	0.322945	0.503728
gamma-Aminobutyric acid	1.25752	0.517764
Guanosine	0.549883	0.52291
L-phenylalanyl-L-prolyl-L-proline	1.42628	0.523663
L-Asparagine	0.458189	0.525508
Androsterone sulfate	0.467835	0.544966
gamma-Glutamylisoleucine	0.681858	0.550204
L-Phenylalanine	1.19287	0.553991
LysoPC(22:3/0:0)	1.81098	0.562062
Isoleucyl-Glutamate	0.513534	0.563407
LysoPE(20:2(11Z,14Z)/0:0)	0.44899	0.568876
L-Methionine	1.63407	0.574586
Pipecolic acid	0.500018	0.585045
L-Arginine	0.57014	0.586089
gamma-Glutamylmethionine	0.748755	0.588289
Nonaethylene glycol	0.66704	0.597106
Tetradecanoylcarnitine	0.822065	0.599827
Direktan	0.648155	0.608162
Oligopeptides 552/2.9	1.63771	0.629172
3-Methylhistidine	0.782111	0.634911
L-Threonine	1.12376	0.63951
gamma-Glutamyltyrosine	0.870805	0.643432
Sarkosyl	2.02419	0.643608
S-Adenosylhomocysteine	1.38504	0.658175
(5Z,8Z,11Z,14Z,17Z)-Icosa-5,8,11,14,17-pentaenoylcarnitine	1.16819	0.660041
Isoleucylvaline	0.723937	0.665788
Octaethylen glycol	0.74873	0.666374
Phenylalanylglutamic acid / gamma-Glutamylphenylalanine	0.691093	0.688657
Triethylene Glycol	1.3773	0.689499
Cytidine monophosphate	1.11533	0.694713
Phenylalanylproline	1.18739	0.706561
2-Hydroxy-3-methylbutyric acid	0.932511	0.724737
Pyroglutamic acid	0.700809	0.725259
D-Ribose	0.935031	0.733837
Aminoadipic acid	0.92731	0.737927
L-Aspartic acid	1.09409	0.74043
Guanine	1.08571	0.742423
Thiasine	0.748679	0.743337
Fumaric acid	1.20492	0.762124
Xanthosine	0.886183	0.766172
Ketoleucine	0.820455	0.794733
1-Methyladenosine	0.757648	0.830788
Galactose 1-phosphate	1.11112	0.836773
Thrimethoprim	0.924294	0.864858
4-Acetamidobutanoic acid	1.07573	0.87378
Hercynine	1.08256	0.88054
8-amino-7-oxononanoate	1.08969	0.887602
Uridine/Pseudouridine	1.02033	0.892204
Creatine	0.888245	0.893188
Acetylcarnosine	1.16557	0.902707
Trimethylamine N-oxide	1.05236	0.918866
N-Acetyl-L-aspartic acid	0.931076	0.92535
Phenylalanylvaline	0.917994	0.928361
Hypoxanthine	1.07519	0.931392
3-Methoxytyramine	0.935603	0.936965
2-Hydroxyadipic acid / 3-Hydroxyadipic acid / 3-Hydroxymethylgl	0.923141	0.937643
L-Tyrosine	1.04304	0.93805
Hexagol	0.965549	0.945768
Alpha-ketoisovaleric acid	1.04042	0.947751
3-Methylglutarylcarnitine	1.01811	0.956548
gamma-Glutamyltryptophan	1.03391	0.957495
Methylmalonylcarnitine	0.975699	0.965785
Xanthine	0.993727	0.971807
